# Supplementary material for: Lycorine Carbamate Derivatives for Reversing P-glycoprotein-Mediated Multidrug Resistance in Human Colon Adenocarcinoma Cells
Source: Int J Mol Sci. 2023 Jan 20;24(3):2061. doi: 10.3390/ijms24032061 (PMC9916770; doi:10.3390/ijms24032061)
Supplement: Supplementary file 1 [file ijms-24-02061-s001.zip]

Archive with 1 entries (1 files):
- ijms-2078109-supplementary.pdf
